# Supplementary material for: Phage therapy: Awareness and demand among clinicians in the United Kingdom
Source: PLoS One. 2023 Nov 13;18(11):e0294190. doi: 10.1371/journal.pone.0294190 (PMC10642789; doi:10.1371/journal.pone.0294190)
Supplement: S2 File — (XLSX) [file pone.0294190.s002.xlsx]

## Sheet: Survey data (N = 91)
ID	Grade:	Curated grade	Specialty:	Curated specialty	Within your clinical practice, how much of a concern is antimicrobial resistance? (1 = least concern, 5 = most concern)	Estimate the number of patients you have treated in the last year whose infections have been refractory to antibiotics, delaying or preventing resolution of infection?	Curated refractory estimate:	Prior to this survey, had you heard of phage (or bacteriophage) therapy?	Rank the organisms below in order of highest to lowest priority for the development of phage therapy.	Are there any other organisms that you would like phage therapy to be developed for?	Curated other organisms:	Phage therapy is not currently licensed in the UK, but phages may be prescribed as an unlicensed medicine in cases where licensed medicines (e.g. antibiotics) cannot meet the patient’s clinical ne...	Curated phage estimate:	Would you consider phage therapy for a patient if antibiotics were not meeting their clinical needs?	Additional comments
1	GPST2	Registrar	GP	General practice	3	10	10	Yes	Acinetobacter baumanii>Burkholderia species>Pseudomonas species>Mycobacterium species>Enterococcus faecium and Enterococcus faecalis (including VRE)>E. coli>Klebsiella species>Staphylococcus species (including MRSA) >Streptococcus species>			0	0	Yes
2	Consultant	Consultant	Microbiology	Microbiology	5	20-40	30	Yes	Pseudomonas species>Acinetobacter baumanii>E. coli>Burkholderia species>Klebsiella species>Enterococcus faecium and Enterococcus faecalis (including VRE)>Mycobacterium species>Staphylococcus species (including MRSA) >Streptococcus species>	Stenotrophomonas	Stenotrophomonas	10-20	15	Yes
3	ST5/Clinical Research Fellow	Registrar	Intensive Care Medicine	Anaesthetics / intensive care / critical care	5	20-30	25	Yes	Klebsiella species>E. coli>Enterococcus faecium and Enterococcus faecalis (including VRE)>Pseudomonas species>Staphylococcus species (including MRSA) >Streptococcus species>Acinetobacter baumanii>Burkholderia species>Mycobacterium species>			20	20	Yes
4	Consultant	Consultant	Respiratory	Respiratory medicine	5	>15	15	Yes	Mycobacterium species>Burkholderia species>Pseudomonas species>Klebsiella species>Enterococcus faecium and Enterococcus faecalis (including VRE)>Streptococcus species>Staphylococcus species (including MRSA) >E. coli>Acinetobacter baumanii>			25	25	Yes
5	ST7	Registrar	Infectious Diseases	Infectious diseases	5	24	24	Yes	Acinetobacter baumanii>Enterococcus faecium and Enterococcus faecalis (including VRE)>Klebsiella species>E. coli>Staphylococcus species (including MRSA) >Pseudomonas species>Burkholderia species>Streptococcus species>Mycobacterium species>			5	5	Yes	I have heard of anecdotes where phages may have helped individual patients.
6	Consultant	Consultant	Respiratory	Respiratory medicine	5	6	6	Yes	Mycobacterium species>Pseudomonas species>Staphylococcus species (including MRSA) >Burkholderia species>E. coli>Acinetobacter baumanii>Enterococcus faecium and Enterococcus faecalis (including VRE)>Klebsiella species>Streptococcus species>			3	3	Yes	In my practice, I think phage therapy could be useful for non-tuberculous mycobacterial infection and resistant pseudomonas infection, all with regards to respiratory infection.
7	Consultant	Consultant	Infectious Diseases	Infectious diseases	5	5	5	Yes	Mycobacterium species>Acinetobacter baumanii>Burkholderia species>E. coli>Enterococcus faecium and Enterococcus faecalis (including VRE)>Klebsiella species>Pseudomonas species>Staphylococcus species (including MRSA) >Streptococcus species>			2	2	Yes
8	Consultant	Consultant	Critical Care	Anaesthetics / intensive care / critical care	5	10	10	Yes	Acinetobacter baumanii>Burkholderia species>Pseudomonas species>E. coli>Enterococcus faecium and Enterococcus faecalis (including VRE)>Klebsiella species>Staphylococcus species (including MRSA) >Mycobacterium species>Streptococcus species>			2-5	4	Yes
9	ST3	Registrar	Genitourinary Medicine	Genitourinary medicine	4	1	1	Yes	Pseudomonas species>E. coli>Klebsiella species>Enterococcus faecium and Enterococcus faecalis (including VRE)>Burkholderia species>Acinetobacter baumanii>Mycobacterium species>Staphylococcus species (including MRSA) >Streptococcus species>	Neisseria gonorrhoeae	Neisseria gonorrhoeae	1	1	Yes
10	consultant	Consultant	ID	Infectious diseases	4	10	10	Yes	Mycobacterium species>Pseudomonas species>Staphylococcus species (including MRSA) >Enterococcus faecium and Enterococcus faecalis (including VRE)>Burkholderia species>E. coli>Klebsiella species>Acinetobacter baumanii>Streptococcus species>			5	5	Yes
11	ST6	Registrar	Haematology	Haematology	4	3-4	4	Yes	Enterococcus faecium and Enterococcus faecalis (including VRE)>E. coli>Klebsiella species>Pseudomonas species>Staphylococcus species (including MRSA) >Mycobacterium species>Acinetobacter baumanii>Burkholderia species>Streptococcus species>	Essentially common gram -ve organisms that are now commonly resistant to broad spectrum antibiotics	Essentially common gram -ve organisms that are now commonly resistant to broad spectrum antibiotics	2-3	3	Unsure	Attractive option for dealing with infections, would need info re: safety to give phage therapy in profoundly immunocompromised haematology/bone marrow transplant setting
12	consultant	Consultant	paediatric infectious diseases and immunology	Paediatric infectious diseases	5	5	5	Yes	Mycobacterium species>Pseudomonas species>Acinetobacter baumanii>Burkholderia species>E. coli>Klebsiella species>Enterococcus faecium and Enterococcus faecalis (including VRE)>Staphylococcus species (including MRSA) >Streptococcus species>			2	2	Yes
13	Consultant	Consultant	Respiratory	Respiratory medicine	4	15	15	Yes	Pseudomonas species>Mycobacterium species>Klebsiella species>E. coli>Staphylococcus species (including MRSA) >Burkholderia species>Streptococcus species>Acinetobacter baumanii>Enterococcus faecium and Enterococcus faecalis (including VRE)>			2	2	Yes
14	consultant	Consultant	respiratory	Respiratory medicine	4	>50	50	Yes	Staphylococcus species (including MRSA) >Burkholderia species>Acinetobacter baumanii>Enterococcus faecium and Enterococcus faecalis (including VRE)>E. coli>Pseudomonas species>Klebsiella species>Mycobacterium species>Streptococcus species>			<5	5	Yes
15	Consultant	Consultant	Respiratory	Respiratory medicine	5	0	0	Yes	Mycobacterium species>Pseudomonas species>Burkholderia species>Enterococcus faecium and Enterococcus faecalis (including VRE)>Acinetobacter baumanii>Klebsiella species>E. coli>Staphylococcus species (including MRSA) >Streptococcus species>	Fungal	Fungal	2	2	Yes
16	Consultant	Consultant	Diabetes	Diabetes & endocrinology	4	12	12	Yes	Staphylococcus species (including MRSA) >E. coli>Streptococcus species>Klebsiella species>Mycobacterium species>Pseudomonas species>Enterococcus faecium and Enterococcus faecalis (including VRE)>Acinetobacter baumanii>Burkholderia species>	No	No	12	12	Yes	Often very unwell co-morbid patients where surgical intervention carries significant risk and therefore additional therapies to help manage their disease burden would be most welcome.
17	Consultant	Consultant	Microbiology	Microbiology	5	50	50	Yes	Mycobacterium species>Pseudomonas species>Burkholderia species>Enterococcus faecium and Enterococcus faecalis (including VRE)>Acinetobacter baumanii>Klebsiella species>E. coli>Staphylococcus species (including MRSA) >Streptococcus species>			5	5	Yes	Phage therapy for mycobacterial infection or other chronic lung infections and orthopaedic/prosthetic related infection most likely to be useful
18	Consultant	Consultant	Paediatric Respiratory	Paediatric respiratory medicine	4	2	2	Yes	Mycobacterium species>Streptococcus species>Pseudomonas species>Staphylococcus species (including MRSA) >Burkholderia species>E. coli>Enterococcus faecium and Enterococcus faecalis (including VRE)>Klebsiella species>Acinetobacter baumanii>	Stenotrophomonas maltophilia	Stenotrophomonas	5	5	Yes
19	Consultant	Consultant	Resp Med	Respiratory medicine	5	not sure - some	UNINTERPRETABLE	Yes	Mycobacterium species>E. coli>Staphylococcus species (including MRSA) >Klebsiella species>Pseudomonas species>Streptococcus species>Enterococcus faecium and Enterococcus faecalis (including VRE)>Acinetobacter baumanii>Burkholderia species>	n/a	No	not sure - would welcome an update on current state + when we should consider. we have ID consult service which gives excellent input so I'd expect they would lead on any decision making around this	UNINTERPRETABLE	Yes
20	consultant	Consultant	Medical Paediatrics	Paediatric medicine	4	5	5	Yes	Enterococcus faecium and Enterococcus faecalis (including VRE)>Staphylococcus species (including MRSA) >Pseudomonas species>Klebsiella species>E. coli>Acinetobacter baumanii>Mycobacterium species>Burkholderia species>Streptococcus species>			do not know ?0	UNINTERPRETABLE	Unsure
21	Consultant	Consultant	Paediatric Respiratory	Paediatric respiratory medicine	4	<5	5	Yes	Mycobacterium species>Burkholderia species>Pseudomonas species>Staphylococcus species (including MRSA) >Streptococcus species>Acinetobacter baumanii>E. coli>Enterococcus faecium and Enterococcus faecalis (including VRE)>Klebsiella species>	Not at present	No	0	0	Unsure	Keen to know more about this interesting developing area and how it could potentially helped our patients in the future.
22	Consultant	Consultant	Respiratory	Respiratory medicine	5	10	10	Yes	Pseudomonas species>Mycobacterium species>Enterococcus faecium and Enterococcus faecalis (including VRE)>Burkholderia species>E. coli>Klebsiella species>Staphylococcus species (including MRSA) >Acinetobacter baumanii>Streptococcus species>			3	3	Unsure
23	Consultant	Consultant	Endocrinology and Diabetes	Diabetes & endocrinology	4	10	10	Yes	Staphylococcus species (including MRSA) >E. coli>Streptococcus species>Pseudomonas species>Klebsiella species>Mycobacterium species>Enterococcus faecium and Enterococcus faecalis (including VRE)>Burkholderia species>Acinetobacter baumanii>	no	No	20	20	Yes
24	Clinical fellow	Other	General internal medicine	Acute/general medicine	3	8	8	No	E. coli>Mycobacterium species>Pseudomonas species>Klebsiella species>Staphylococcus species (including MRSA) >Enterococcus faecium and Enterococcus faecalis (including VRE)>Streptococcus species>Acinetobacter baumanii>Burkholderia species>			5	5	Unsure
25	Consultant	Consultant	General Paediatrics	Paediatric medicine	4	5	5	No	E. coli>Streptococcus species>Staphylococcus species (including MRSA) >Klebsiella species>Mycobacterium species>Pseudomonas species>Enterococcus faecium and Enterococcus faecalis (including VRE)>Acinetobacter baumanii>Burkholderia species>	No	No	0	0	Yes	Would need specialist advice on use of this, but would be happy to consider if felt indicated
26	Consultant	Consultant	Paediatrics	Paediatric medicine	5	Unable to estimate a number but many	UNINTERPRETABLE	No	E. coli>Staphylococcus species (including MRSA) >Enterococcus faecium and Enterococcus faecalis (including VRE)>Mycobacterium species>Pseudomonas species>Klebsiella species>Burkholderia species>Streptococcus species>Acinetobacter baumanii>			Unsure	UNINTERPRETABLE	Yes
27	Consultant	Consultant	Medical paediatrics	Paediatric medicine	4	1	1	No	Pseudomonas species>Mycobacterium species>Staphylococcus species (including MRSA) >Klebsiella species>E. coli>Streptococcus species>Acinetobacter baumanii>Burkholderia species>Enterococcus faecium and Enterococcus faecalis (including VRE)>			5	5	Yes
28	Consultant	Consultant	General Paediatrics	Paediatric medicine	2	0	0	No	Acinetobacter baumanii>Burkholderia species>Mycobacterium species>Pseudomonas species>Enterococcus faecium and Enterococcus faecalis (including VRE)>Klebsiella species>Staphylococcus species (including MRSA) >E. coli>Streptococcus species>			0	0	Unsure
29	Consultant	Consultant	Medical Paediatrics	Paediatric medicine	4	10	10	No	Pseudomonas species>Staphylococcus species (including MRSA) >E. coli>Mycobacterium species>Streptococcus species>Klebsiella species>Enterococcus faecium and Enterococcus faecalis (including VRE)>Burkholderia species>Acinetobacter baumanii>			2	2	Unsure
30	GP	Other	Diabetes	Diabetes & endocrinology	4	6	6	No	E. coli>Klebsiella species>Enterococcus faecium and Enterococcus faecalis (including VRE)>Pseudomonas species>Staphylococcus species (including MRSA) >Acinetobacter baumanii>Burkholderia species>Mycobacterium species>Streptococcus species>			3	3	Yes
31	Specialty Dr	Other	Dermatology. Also general practice	Dermatology	3	12	12	Unsure	Staphylococcus species (including MRSA) >Streptococcus species>E. coli>Mycobacterium species>Pseudomonas species>Klebsiella species>Enterococcus faecium and Enterococcus faecalis (including VRE)>Acinetobacter baumanii>Burkholderia species>			12	12	Unsure
32	Consultant	Consultant	medical paediatrics	Paediatric medicine	3	0	0	No	Staphylococcus species (including MRSA) >Acinetobacter baumanii>Burkholderia species>E. coli>Enterococcus faecium and Enterococcus faecalis (including VRE)>Klebsiella species>Mycobacterium species>Pseudomonas species>Streptococcus species>			0	0	Unsure	need a much greater understanding of its use, and direction from specialist team ie ID if was to use.
33	clinical fellow	Other	general medicine	Acute/general medicine	4	8	8	Yes	Staphylococcus species (including MRSA) >Pseudomonas species>Mycobacterium species>Streptococcus species>Acinetobacter baumanii>Burkholderia species>E. coli>Enterococcus faecium and Enterococcus faecalis (including VRE)>Klebsiella species>	bacillus	Bacillus	5	5	Yes
34	Consultant	Consultant	Diabetes and Endocrinology	Diabetes & endocrinology	2	3-5	4	No	E. coli>Mycobacterium species>Staphylococcus species (including MRSA) >Klebsiella species>Pseudomonas species>Enterococcus faecium and Enterococcus faecalis (including VRE)>Streptococcus species>Acinetobacter baumanii>Burkholderia species>	no	No	0	0	Unsure
35	Consultant	Consultant	Neonatology	Neonatology	3	0	0	No	E. coli>Klebsiella species>Acinetobacter baumanii>Staphylococcus species (including MRSA) >Burkholderia species>Enterococcus faecium and Enterococcus faecalis (including VRE)>Mycobacterium species>Pseudomonas species>Streptococcus species>			0	0	Yes	several patients who have been colonised with an organism that has some antibiotic resistance but usually have an antibiotic that organism is sensitive to. Don't recall any patients who had an organism that we had no antibiotics to treat however can envisage this may become an issue in the future.
36	ST8	Registrar	Respiratory Paediatrics	Paediatric respiratory medicine	3	2	2	Yes	Pseudomonas species>E. coli>Burkholderia species>Mycobacterium species>Acinetobacter baumanii>Enterococcus faecium and Enterococcus faecalis (including VRE)>Klebsiella species>Staphylococcus species (including MRSA) >Streptococcus species>			2	2	Yes
37	Consultant	Consultant	Neonatology	Neonatology	3	3 to 5	4	No	Staphylococcus species (including MRSA) >E. coli>Enterococcus faecium and Enterococcus faecalis (including VRE)>Klebsiella species>Pseudomonas species>Acinetobacter baumanii>Burkholderia species>Mycobacterium species>Streptococcus species>	No.	No	3	3	Unsure
38	Consultant	Consultant	Paediatrics	Paediatric medicine	4	not refractory but multiple resistance so a very limited choice of anti-biotics	UNINTERPRETABLE	Yes	E. coli>Pseudomonas species>Streptococcus species>Staphylococcus species (including MRSA) >Klebsiella species>Acinetobacter baumanii>Burkholderia species>Enterococcus faecium and Enterococcus faecalis (including VRE)>Mycobacterium species>	not sure	Don't know	0	0	No
39	Consultant	Consultant	Neonatology	Neonatology	5	2	2	No	Pseudomonas species>E. coli>Klebsiella species>Staphylococcus species (including MRSA) >Acinetobacter baumanii>Burkholderia species>Enterococcus faecium and Enterococcus faecalis (including VRE)>Mycobacterium species>Streptococcus species>			5	5	Unsure	This is a therapy I am unfamiliar with and would need to review the evidence to feel comfortable with use, especially in the field of neonates
40	Consultant	Consultant	Diabetes and Endocrinology	Diabetes & endocrinology	4	50	50	Yes	Mycobacterium species>Staphylococcus species (including MRSA) >E. coli>Enterococcus faecium and Enterococcus faecalis (including VRE)>Pseudomonas species>Klebsiella species>Acinetobacter baumanii>Burkholderia species>Streptococcus species>	uncertain	Don't know	uncertain	UNINTERPRETABLE	Unsure	I think I would need tom learn more about phage therapy before being able to recommend/prescribe responsibly
41	Consultant	Consultant	Respiratory	Respiratory medicine	5	Between 20 and 30	25	No	Pseudomonas species>Mycobacterium species>Streptococcus species>E. coli>Acinetobacter baumanii>Burkholderia species>Enterococcus faecium and Enterococcus faecalis (including VRE)>Klebsiella species>Staphylococcus species (including MRSA) >			3	3	Yes
42	Consultant	Consultant	Orthopaedics	Trauma & orthopaedics	4	10	10	Yes	Klebsiella species>Enterococcus faecium and Enterococcus faecalis (including VRE)>Staphylococcus species (including MRSA) >E. coli>Streptococcus species>Pseudomonas species>Acinetobacter baumanii>Burkholderia species>Mycobacterium species>	Not at present	No	3 or 4	4	Yes	The refractory prosthesis related infections with high resistance are a nightmare, and I think slowly increasing. Anything that might help is welcomed
43	Consultant	Consultant	Diabetes	Diabetes & endocrinology	4	12	12	Yes	Staphylococcus species (including MRSA) >Pseudomonas species>Streptococcus species>E. coli>Enterococcus faecium and Enterococcus faecalis (including VRE)>Klebsiella species>Mycobacterium species>Burkholderia species>Acinetobacter baumanii>	no	No	12	12	Yes
44	Specialty Doctor	Other	Geriatrics	Medicine of the elderly	5	50	50	Yes	Staphylococcus species (including MRSA) >E. coli>Enterococcus faecium and Enterococcus faecalis (including VRE)>Klebsiella species>Streptococcus species>Pseudomonas species>Mycobacterium species>Acinetobacter baumanii>Burkholderia species>	No	No	5	5	Yes
45	Consultant	Consultant	Respiratory Medicine	Respiratory medicine	5	5	5	Yes	Pseudomonas species>Mycobacterium species>Burkholderia species>Staphylococcus species (including MRSA) >Enterococcus faecium and Enterococcus faecalis (including VRE)>E. coli>Acinetobacter baumanii>Klebsiella species>Streptococcus species>			3	3	Yes
46	ST5	Registrar	Vascular Surgery	Vascular surgery	4	6	6	Yes	Staphylococcus species (including MRSA) >Streptococcus species>Enterococcus faecium and Enterococcus faecalis (including VRE)>E. coli>Pseudomonas species>Klebsiella species>Acinetobacter baumanii>Burkholderia species>Mycobacterium species>			3	3	Yes	Widespread spread education and trials need to increase awareness.
47	Consultant	Consultant	Respiratory	Respiratory medicine	4	1	1	Yes	Acinetobacter baumanii>Burkholderia species>Mycobacterium species>E. coli>Enterococcus faecium and Enterococcus faecalis (including VRE)>Klebsiella species>Pseudomonas species>Staphylococcus species (including MRSA) >Streptococcus species>	NA	No	1	1	Yes
48	St3	Registrar	General medicine	Acute/general medicine	4	10	10	No	Enterococcus faecium and Enterococcus faecalis (including VRE)>Staphylococcus species (including MRSA) >Pseudomonas species>Mycobacterium species>E. coli>Streptococcus species>Klebsiella species>Acinetobacter baumanii>Burkholderia species>			10	10	Yes
49	Consultant	Consultant	Neurosurgery	Neurosurgery	2	0	0	No	Staphylococcus species (including MRSA) >Pseudomonas species>Streptococcus species>Mycobacterium species>E. coli>Klebsiella species>Enterococcus faecium and Enterococcus faecalis (including VRE)>Acinetobacter baumanii>Burkholderia species>	I don't know	Don't know	0	0	Yes
50	Consultant	Consultant	O&G	Obstetrics & gynaecology	4	1	1	Yes	Staphylococcus species (including MRSA) >E. coli>Mycobacterium species>Klebsiella species>Pseudomonas species>Streptococcus species>Enterococcus faecium and Enterococcus faecalis (including VRE)>Burkholderia species>Acinetobacter baumanii>			1	1	Yes	Really good BBC pod cast on Phage therapy 'Crowd Science'
51	consultant	Consultant	Obstetrics	Obstetrics & gynaecology	4	2	2	No	Pseudomonas species>Klebsiella species>Staphylococcus species (including MRSA) >Streptococcus species>Mycobacterium species>E. coli>Burkholderia species>Enterococcus faecium and Enterococcus faecalis (including VRE)>Acinetobacter baumanii>	dont know	Don't know	dont know	UNINTERPRETABLE	Unsure	dont know anything about it or its use in my clincal practice
52	ST2	Registrar	Obstetrics and gynaecology	Obstetrics & gynaecology	4	3	3	No	Staphylococcus species (including MRSA) >Streptococcus species>Pseudomonas species>E. coli>Mycobacterium species>Acinetobacter baumanii>Burkholderia species>Enterococcus faecium and Enterococcus faecalis (including VRE)>Klebsiella species>			3	3	Unsure
53	Consultant	Consultant	Plastic Surgery	Plastic surgery	5	3	3	Yes	Staphylococcus species (including MRSA) >Streptococcus species>Klebsiella species>Pseudomonas species>Mycobacterium species>Acinetobacter baumanii>Burkholderia species>E. coli>Enterococcus faecium and Enterococcus faecalis (including VRE)>			0	0	Yes
54	Speciality Doctor	Other	Medicine for the Elderly, working in Orthogeriatrics	Medicine of the elderly	4	Maybe a couple of cases of ESBL, rare for me as I don't get involved in the hip infections.	UNINTERPRETABLE	Yes	E. coli>Staphylococcus species (including MRSA) >Mycobacterium species>Klebsiella species>Pseudomonas species>Acinetobacter baumanii>Streptococcus species>Burkholderia species>Enterococcus faecium and Enterococcus faecalis (including VRE)>	I don't feel I'm best able to answer this...	Don't know	I think there were cases of infected hip recently where they tried to seek phage therapy. Most of my patients probably wouldn't be suitable. THere's been a few patients who have documented allergies to a lot of antibiotics, for whom phage therapy might have been useful if it was cost effective c/w abx.	UNINTERPRETABLE	Yes	I attended the phage therapy grand rounds a few months ago and it seemed super interesting and promising! I love the idea particularly for the frailer patients with infected hips - they don't do well on the the months of antibiotics .
55	Specialty Doctor	Other	MFE	Medicine of the elderly	4	3	3	Unsure	E. coli>Pseudomonas species>Staphylococcus species (including MRSA) >Streptococcus species>Klebsiella species>Mycobacterium species>Acinetobacter baumanii>Burkholderia species>Enterococcus faecium and Enterococcus faecalis (including VRE)>			NIL	0	Yes
56	Specialty Doctor	Other	Medicine for the Elderly	Medicine of the elderly	5	unable to estimate this !!	UNINTERPRETABLE	Yes	Staphylococcus species (including MRSA) >Streptococcus species>E. coli>Enterococcus faecium and Enterococcus faecalis (including VRE)>Pseudomonas species>Klebsiella species>Acinetobacter baumanii>Burkholderia species>Mycobacterium species>			again , i am unable to answer this?? not directly involved in bone/ joint infections	UNINTERPRETABLE	Yes	Not sure that asking numbers is a great way of ascertaining needs - this is a new area within orthopaedics that I am not directly involved in , but would certainly consider in my patients whom had multi resistant infections in other areas that were not responding , however as a liason service we would be directly referring to ID /Micro in these complex cases
57	Consultant	Consultant	Paediatrics	Paediatric medicine	3	3	3	No	E. coli>Staphylococcus species (including MRSA) >Enterococcus faecium and Enterococcus faecalis (including VRE)>Pseudomonas species>Klebsiella species>Acinetobacter baumanii>Mycobacterium species>Streptococcus species>Burkholderia species>			1	1	Unsure
58	Associate Specialist	Other	Community Paediatrics	Community paediatrics	1	2	2	No	E. coli>Pseudomonas species>Burkholderia species>Streptococcus species>Klebsiella species>Staphylococcus species (including MRSA) >Acinetobacter baumanii>Enterococcus faecium and Enterococcus faecalis (including VRE)>Mycobacterium species>			1	1	Unsure
59	Consultant	Consultant	Haematology	Haematology	5	1	1	No	Pseudomonas species>Staphylococcus species (including MRSA) >Streptococcus species>Acinetobacter baumanii>E. coli>Klebsiella species>Mycobacterium species>Enterococcus faecium and Enterococcus faecalis (including VRE)>Burkholderia species>	Don't know	Don't know	1	1	Yes
60	Consultant	Consultant	Obs & Gynae	Obstetrics & gynaecology	4	1	1	No	Mycobacterium species>Staphylococcus species (including MRSA) >E. coli>Pseudomonas species>Klebsiella species>Streptococcus species>Enterococcus faecium and Enterococcus faecalis (including VRE)>Burkholderia species>Acinetobacter baumanii>			0	0	Yes	This would need guidance and MDT discussion with our excellent Bacteriology colleagues
61	consultant	Consultant	plastic surgery	Plastic surgery	3	3	3	Yes	Streptococcus species>Staphylococcus species (including MRSA) >Pseudomonas species>Acinetobacter baumanii>Mycobacterium species>Burkholderia species>E. coli>Enterococcus faecium and Enterococcus faecalis (including VRE)>Klebsiella species>	no	No	1	1	Unsure	this is just something i read somewhere a while ago, but willing to explore due to the complex, infected wounds which we deal with, usually in conjunction with other specialties, eg ortho, neurosurgery, tissue viability
62	Consultant	Consultant	Trauma and Ortho	Trauma & orthopaedics	3	1-2	2	Yes	Staphylococcus species (including MRSA) >E. coli>Klebsiella species>Streptococcus species>Acinetobacter baumanii>Burkholderia species>Enterococcus faecium and Enterococcus faecalis (including VRE)>Mycobacterium species>Pseudomonas species>	no	No	unsure	UNINTERPRETABLE	Yes
63	St16	Registrar	Obs & gyn	Obstetrics & gynaecology	4	5	5	No	Streptococcus species>Staphylococcus species (including MRSA) >E. coli>Klebsiella species>Pseudomonas species>Acinetobacter baumanii>Burkholderia species>Enterococcus faecium and Enterococcus faecalis (including VRE)>Mycobacterium species>			Don’t know what phage therapy is	UNINTERPRETABLE	Unsure	Would need to learn more - what it is, safety, pros and cons, clinical indicators for use etc
64	Consultant	Consultant	Neonatal Medicine	Neonatology	5	5	5	Yes	Streptococcus species>Klebsiella species>E. coli>Enterococcus faecium and Enterococcus faecalis (including VRE)>Staphylococcus species (including MRSA) >Acinetobacter baumanii>Burkholderia species>Mycobacterium species>Pseudomonas species>	Group B Streptococcus specific for Antenatal use	Group B Streptococcus specific for Antenatal use	5	5	Unsure	much needed work
65	Consultant	Consultant	Nephrology	Renal medicine	4	5	5	Yes	Staphylococcus species (including MRSA) >E. coli>Enterococcus faecium and Enterococcus faecalis (including VRE)>Pseudomonas species>Klebsiella species>Mycobacterium species>Streptococcus species>Acinetobacter baumanii>Burkholderia species>	Clostridium family	Clostridium	5	5	Yes	Attended grand rounds on this a few months ago and I thought this may be useful in our chronic haemodialysis population with indwelling dialysis catheters, diabetics with vascular disease and in all our amputees with deep wound and bony infections
66	Consultant	Consultant	Neonatal/Paediatrics	Paediatrics / neonatology	4	<10	10	Unsure	Streptococcus species>E. coli>Staphylococcus species (including MRSA) >Klebsiella species>Enterococcus faecium and Enterococcus faecalis (including VRE)>Pseudomonas species>Acinetobacter baumanii>Burkholderia species>Mycobacterium species>			<10	10	Yes
67	conultant	Consultant	renal	Renal medicine	4	2-3	3	No	Mycobacterium species>Pseudomonas species>E. coli>Staphylococcus species (including MRSA) >Burkholderia species>Acinetobacter baumanii>Enterococcus faecium and Enterococcus faecalis (including VRE)>Klebsiella species>Streptococcus species>			2-3	3	Yes
68	Consultant	Consultant	Acute internal medicine	Acute/general medicine	4	25	25	Yes	Mycobacterium species>Staphylococcus species (including MRSA) >Streptococcus species>Enterococcus faecium and Enterococcus faecalis (including VRE)>E. coli>Pseudomonas species>Klebsiella species>Acinetobacter baumanii>Burkholderia species>	C diff	C. diff	10	10	Yes
69	Consultant	Consultant	Haematology	Haematology	3	2	2	Yes	Pseudomonas species>E. coli>Enterococcus faecium and Enterococcus faecalis (including VRE)>Mycobacterium species>Klebsiella species>Staphylococcus species (including MRSA) >Acinetobacter baumanii>Burkholderia species>Streptococcus species>	No.	No	0	0	Yes	I have not kept up with the literature on phage therapy, so unsure whether the promise in clinical medicine that has been talked about for many years is finally coming to fruition.
70	Consultant	Consultant	Renal	Renal medicine	5	2	2	Yes	Staphylococcus species (including MRSA) >Enterococcus faecium and Enterococcus faecalis (including VRE)>E. coli>Mycobacterium species>Pseudomonas species>Streptococcus species>Klebsiella species>Burkholderia species>Acinetobacter baumanii>			0	0	Yes
71	Consultant	Consultant	Dermatology	Dermatology	3	2 -3	3	Yes	Staphylococcus species (including MRSA) >Streptococcus species>E. coli>Pseudomonas species>Enterococcus faecium and Enterococcus faecalis (including VRE)>Klebsiella species>Mycobacterium species>Acinetobacter baumanii>Burkholderia species>	no	No	0-1	1	Yes
72	consultant	Consultant	ent	Ear, nose and throat	4	10	10	No	Pseudomonas species>Mycobacterium species>Acinetobacter baumanii>Burkholderia species>E. coli>Enterococcus faecium and Enterococcus faecalis (including VRE)>Klebsiella species>Staphylococcus species (including MRSA) >Streptococcus species>			2	2	Yes
73	Consultant	Consultant	Dermatology	Dermatology	3	Arpound 10	10	No	Mycobacterium species>Streptococcus species>Staphylococcus species (including MRSA) >E. coli>Pseudomonas species>Enterococcus faecium and Enterococcus faecalis (including VRE)>Klebsiella species>Acinetobacter baumanii>Burkholderia species>	unsure	Don't know	around 5	5	Yes	All sounds very interesting!
74	ST7	Registrar	Trauma & Orthopaedics	Trauma & orthopaedics	4	0	0	No	Staphylococcus species (including MRSA) >Streptococcus species>E. coli>Pseudomonas species>Acinetobacter baumanii>Burkholderia species>Enterococcus faecium and Enterococcus faecalis (including VRE)>Klebsiella species>Mycobacterium species>	Staphylococcus aureus	Staphylococcus aureus	5	5	Unsure
75	ST8	Registrar	Paediatrics	Paediatric medicine	5	40	40	No	E. coli>Staphylococcus species (including MRSA) >Burkholderia species>Klebsiella species>Pseudomonas species>Streptococcus species>Mycobacterium species>Enterococcus faecium and Enterococcus faecalis (including VRE)>Acinetobacter baumanii>			5	5	Yes
76	FY2	Other	Paediatrics	Paediatric medicine	3	3	3	No	Staphylococcus species (including MRSA) >Mycobacterium species>Enterococcus faecium and Enterococcus faecalis (including VRE)>E. coli>Pseudomonas species>Klebsiella species>Streptococcus species>Burkholderia species>Acinetobacter baumanii>		Don't know	0	0	Yes
77	Consultant	Consultant	Paediatric Neurology	Paediatric neurology	4	no	UNINTERPRETABLE	Yes	Pseudomonas species>Burkholderia species>Klebsiella species>E. coli>Acinetobacter baumanii>Enterococcus faecium and Enterococcus faecalis (including VRE)>Mycobacterium species>Staphylococcus species (including MRSA) >Streptococcus species>			-	UNINTERPRETABLE	Unsure	-
78	consultant haematologist	Consultant	haematology	Haematology	4	3	3	Yes	Pseudomonas species>E. coli>Klebsiella species>Staphylococcus species (including MRSA) >Enterococcus faecium and Enterococcus faecalis (including VRE)>Streptococcus species>Acinetobacter baumanii>Burkholderia species>Mycobacterium species>			2	2	Yes
79	consultant	Consultant	orthopaedics	Trauma & orthopaedics	5	0	0	Yes	Staphylococcus species (including MRSA) >Klebsiella species>Streptococcus species>E. coli>Enterococcus faecium and Enterococcus faecalis (including VRE)>Pseudomonas species>Mycobacterium species>Acinetobacter baumanii>Burkholderia species>	N/A	No	0	0	Yes
80	Consultant	Consultant	Vascular Surgery	Vascular surgery	5	I do not manage hospital patients	UNINTERPRETABLE	Yes	Staphylococcus species (including MRSA) >Pseudomonas species>E. coli>Mycobacterium species>Enterococcus faecium and Enterococcus faecalis (including VRE)>Acinetobacter baumanii>Burkholderia species>Klebsiella species>Streptococcus species>	N/A	No	I do not treat in-patients	UNINTERPRETABLE	Yes
81	Consultant	Consultant	Paediatrics	Paediatric medicine	4	2	2	No	Enterococcus faecium and Enterococcus faecalis (including VRE)>Klebsiella species>Staphylococcus species (including MRSA) >Streptococcus species>Pseudomonas species>Acinetobacter baumanii>Burkholderia species>E. coli>Mycobacterium species>	I have no idea - have just guessed the above order, other than knowing about MRSA, VSE, and multi drug resistant TB.		0	0	Unsure	would be interested to know if there is any evidence base in neonates
82	Consultant	Consultant	Obs and Gynae	Obstetrics & gynaecology	3	2	2	No	Staphylococcus species (including MRSA) >E. coli>Pseudomonas species>Streptococcus species>Klebsiella species>Acinetobacter baumanii>Burkholderia species>Enterococcus faecium and Enterococcus faecalis (including VRE)>Mycobacterium species>	No	No	2	2	Yes
83	Consultant	Consultant	Dermatology	Dermatology	3	5	5	Yes	Staphylococcus species (including MRSA) >Streptococcus species>Acinetobacter baumanii>Burkholderia species>Mycobacterium species>E. coli>Pseudomonas species>Klebsiella species>Enterococcus faecium and Enterococcus faecalis (including VRE)>			unsure	UNINTERPRETABLE	Yes	My answers to 6 are rather subjective, and represent clinical issues facing one discipline, not an overview of the most important areas of development,,,seems to me that all listed organsims need new approaches to deal with resistence
84	Consultant	Consultant	T&O	Trauma & orthopaedics	4	0	0	Yes	Staphylococcus species (including MRSA) >Streptococcus species>Pseudomonas species>Klebsiella species>E. coli>Enterococcus faecium and Enterococcus faecalis (including VRE)>Mycobacterium species>Burkholderia species>Acinetobacter baumanii>			2	2	Yes	This sounds like an excellent opportunity for orthopaedics. Particularly in cases with retained metalwork or resistant organisms. Would be great to have a scotland wide service based in Tayside
85	Consultant	Consultant	Orthodontics	Orthodontics	1	0	0	No	Staphylococcus species (including MRSA) >Pseudomonas species>Streptococcus species>E. coli>Acinetobacter baumanii>Enterococcus faecium and Enterococcus faecalis (including VRE)>Mycobacterium species>Burkholderia species>Klebsiella species>			0	0	Yes
86	ST4	Registrar	Trauma and Orthopaedics	Trauma & orthopaedics	3	2	2	Unsure	Staphylococcus species (including MRSA) >E. coli>Streptococcus species>Pseudomonas species>Klebsiella species>Enterococcus faecium and Enterococcus faecalis (including VRE)>Acinetobacter baumanii>Burkholderia species>Mycobacterium species>	C. diff	C. diff	1	1	Yes
87	consultant	Consultant	ENT	Ear, nose and throat	3	0	0	No	Acinetobacter baumanii>Burkholderia species>E. coli>Enterococcus faecium and Enterococcus faecalis (including VRE)>Staphylococcus species (including MRSA) >Pseudomonas species>Klebsiella species>Mycobacterium species>Streptococcus species>	NO	No	1 0R 2	2	Yes
88	Consultant	Consultant	Paediatrics	Paediatric medicine	1	none	0	Yes	Pseudomonas species>Burkholderia species>Acinetobacter baumanii>Enterococcus faecium and Enterococcus faecalis (including VRE)>E. coli>Klebsiella species>Streptococcus species>Staphylococcus species (including MRSA) >Mycobacterium species>			0	0	Unsure
89	AS	Other	Dermatology	Dermatology	4	10	10	Yes	Staphylococcus species (including MRSA) >Streptococcus species>Mycobacterium species>E. coli>Klebsiella species>Acinetobacter baumanii>Burkholderia species>Pseudomonas species>Enterococcus faecium and Enterococcus faecalis (including VRE)>			10	10	Yes
90	Consultant	Consultant	Anaesthesia and Intensive Care Medicine	Anaesthetics / intensive care / critical care	5	<5	5	No	Enterococcus faecium and Enterococcus faecalis (including VRE)>Pseudomonas species>Acinetobacter baumanii>E. coli>Staphylococcus species (including MRSA) >Burkholderia species>Klebsiella species>Mycobacterium species>Streptococcus species>			Unknown	UNINTERPRETABLE	Unsure
91	band 7	-	Tuberculosis/Public Health	-	5	-	5	Yes	Mycobacterium species>E. coli>Enterococcus faecium and Enterococcus faecalis (including VRE)>Staphylococcus species (including MRSA) >Pseudomonas species>Burkholderia species>Streptococcus species>Klebsiella species>Acinetobacter baumanii>	-	-	MAC infections	-	Yes

## Sheet: Sheet2
10	10					0	0
20-40	30		GGC			10-20	15		GGC
20-30	25		Staff	39		20	20		Staff	38
>15	15		Pts	446		25	25		Pts	184
24	24		Av	11.4359		5	5		Av	4.84211
6	6					3	3
5	5					MAC infections
5	5		BOTH			2	2		BOTH
10	10		Staff	85		2-5	4		Staff	77
1	1		Pts	716		1	1		Pts	300
10	10		Av	8.42353		5	5		Av	3.8961
3-4	4					2-3	3
5	5					2	2
15	15					2	2
>50	50					<5	5
0	0					2	2
12	12					12	12
50	50					5	5
2	2					5	5
not sure - some						not sure - would welcome an update on current state + when we should consider. we have ID consult service which gives excellent input so I'd expect they would lead on any decision making around this
5	5					do not know ?0	0
<5	5					0	0
10	10					3	3
10	10					20	20
8	8					5	5
5	5					0	0
Unable to estimate a number but many						Unsure
1	1					5	5
0	0					0	0
10	10					2	2
6	6					3	3
12	12					12	12
0	0					0	0
8	8					5	5
3-5	4					0	0
0	0					0	0
2	2					2	2
3 to 5	4					3	3
not refractory but multiple resistance so a very limited choice of anti-biotics						0	0
2	2					5	5
50	50					uncertain
Between 20 and 30	25					3	3
			TAYSIDE						TAYSIDE
10	10		Staff	46		3 or 4	4		Staff	39
12	12		Pts	270		12	12		Pts	116
50	50		Av	5.86957		5	5		Av	2.97436
5	5					3	3
6	6					3	3
1	1					1	1
10	10					10	10
0	0					0	0
1	1					1	1
2	2					dont know
3	3					3	3
3	3					0	0
Maybe a couple of cases of ESBL, rare for me as I don't get involved in the hip infections.						I think there were cases of infected hip recently where they tried to seek phage therapy. Most of my patients probably wouldn't be suitable. THere's been a few patients who have documented allergies to a lot of antibiotics, for whom phage therapy might have been useful if it was cost effective c/w abx.
3	3					NIL	0
unable to estimate this !!						again , i am unable to answer this?? not directly involved in bone/ joint infections
3	3					1	1
2	2					1	1
1	1					1	1
1	1					0	0
3	3					1	1
1-2	2					unsure
5	5					Don’t know what phage therapy is
5	5					5	5
5	5					5	5
<10	10					<10	10
2-3	3					2-3	3
25	25					10	10
2	2					0	0
2	2					0	0
2 -3	3					0-1	1
10	10					2	2
Arpound 10	10					around 5	5
0	0					5	5
40	40					5	5
3	3					0	0
no	0					-
3	3					2	2
0	0					0	0
I do not manage hospital patients						I do not treat in-patients
2	2					0
2	2					2	2
5	5					unsure
0	0					2	2
0	0					0	0
2	2					1	1
0	0					1 0R 2	2
none	0					0	0
10	10					10	10
<5	5					Unknown
